# Supplementary material for: Antibiotic Use for Febrile Illness among Under-5 Children in Bangladesh: A Nationally Representative Sample Survey
Source: Antibiotics (Basel). 2021 Sep 24;10(10):1153. doi: 10.3390/antibiotics10101153 (PMC8532897; doi:10.3390/antibiotics10101153)
Supplement: Supplementary file 1 [file antibiotics-10-01153-s001.zip]

Archive with 1 entries (1 files):
- antibiotics-1311146-supplementary.pdf
